# Supplementary material for: Lagged-price reimbursement contracts: The impact of medicare Part B on pharmaceutical price growth
Source: J Public Econ. Author manuscript; Available in PMC 2026 Jul 21. (PMC13384466; doi:10.1016/j.jpubeco.2026.105595)
Supplement: MMC1 [file NIHMS2151295-supplement-MMC1.zip]

Archive with 2 entries (2 files):
- jpubec_appendix_V3.pdf
- jpubec_appendix_V3.tex
