# Supplementary material for: Lagged-price reimbursement contracts: The impact of medicare Part B on pharmaceutical price growth
Source: J Public Econ. Author manuscript; Available in PMC 2026 Jul 21. (PMC13384466; doi:10.1016/j.jpubeco.2026.105595)
Supplement: MMC1 [file NIHMS2151295-supplement-MMC1.zip › jpubec_appendix_V3.tex]

  
\documentclass[letterpaper,12pt]{article}
\usepackage{amsmath}  % align
\usepackage{comment}
\usepackage{svg}

\usepackage{datetime}
\newdateformat{monthyeardate}{%
  \monthname[\THEMONTH], \THEYEAR}
  
\usepackage{chngcntr}
\usepackage{apptools}
\AtAppendix{\counterwithin{lemma}{section}}
\AtAppendix{\counterwithin{proposition}{section}}


\usepackage{graphicx}  % include graphics
\usepackage{setspace}  % set spacing
\onehalfspacing
\usepackage{float}
%%% to make doc shorter change \onehalfspacing to \setstretch{1.15} and margins to <1in
\usepackage[margin=1in]{geometry}  % set margins
\usepackage{framed}  % add frame to highlights
\usepackage{etoolbox}  % for ifiselse in fig and tab commands
\usepackage[varbb]{newpxmath}
\newtheorem{corollary}{Corollary}
\newtheorem{proposition}{Proposition}
\newtheorem{lemma}{Lemma}
\newtheorem{assumption}{Assumption}
\newtheorem{definition}{Definition}
\newenvironment{proof}[1][Proof]{\textbf{#1.} }{\ \rule{0.5em}{0.5em}}
\usepackage{adjustbox}  % fit tables to page width
\usepackage{natbib}  % manage bibliographic references
 \setcitestyle{aysep={}} 
\usepackage{dcolumn}  % align decimal points in tables
%\usepackage{tabu} % change font size for rows in table \begin{tabu}... \rowfont{\footnotesize}
\usepackage{subfig}
\captionsetup[subfigure]{justification=justified,singlelinecheck=false}
\usepackage[hidelinks]{hyperref}
\usepackage{tikz}
\usepackage{color} % for \textcolor
\newcolumntype{d}[1]{D{.}{.}{#1}}
\usepackage{booktabs}
\usepackage{lscape}  % for printing large tables in landscape orientation
%\usepackage[table]{xcolor}  % color lines of tables
%\usepackage{makecell}  % wrap text in tabular cells
\usepackage{xr}
% section numbering format
\renewcommand{\thesection}{\Roman{section}} 
\renewcommand{\thesubsection}{\thesection.\Alph{subsection}}

% float numbering format
%\renewcommand{\thesubtable}{\Roman{subtable}}
\renewcommand{\thesubfigure}{\Alph{subfigure}}

\usepackage[section]{placeins}


\usepackage{clipboard}


%\renewcommand{\thesection}{\Roman{section}} 
% Commands to add figures and tables %%%%%%%%%%%%%%%%%%%%%%%%%%%%%%%%%%%%%%%%%


% customized table editing commands
\setlength{\tabcolsep}{5pt}
\newcommand{\tabspace}{\\[-1.8ex]}
\newcommand{\hd}[1]{\multicolumn{2}{c}{#1}}
\newcommand{\hl}{}  % table row highlights for beamer
\newcommand{\floatscale}{.95} % default scaling of floats
\renewcommand{\floatpagefraction}{0.1}  % make floats appear on separate pages
 

% vertically center floats
\makeatletter
\setlength{\@fptop}{0pt plus 1fil}
\setlength{\@fpbot}{0pt plus 1fil}
\makeatother


%\renewcommand{\rowcolor}[1]{}

\newenvironment{addtab}[4][\floatscale]{%
  \begin{table}[!htbp]
  \setlength{\tabcolsep}{5pt}
  \def\arraystretch{1.2}
  \caption{#3}
  \centering
	\begin{minipage}{#1\linewidth} % choose width suitably 
    \begin{center}
    		\renewenvironment{table}[1][]{}{}
    		\renewcommand{\caption}[1]{}
    		\begin{adjustbox}{max width=\linewidth}
          \input{./tables/#2}
        \end{adjustbox}
    \end{center}
  \end{minipage}
  \begin{minipage}{\floatscale\linewidth} 
  \smallskip
    \ifstrempty{#4}{% no notes
    }{% notes
		{\footnotesize \textit{Notes:} {#4}\par}
    }% notes
  \end{minipage}
  \label{#2}
  \end{table}
 % \clearpage  % tables on separate pages
}


\newenvironment{addfig}[4][\floatscale]{%
\begin{figure}[p]
  \caption{#3}
  \centering 
	\begin{minipage}{#1\textwidth} 
	  \includegraphics[width=\linewidth]{./figures/#2}
	\end{minipage}
  \begin{minipage}{\floatscale\textwidth} 
  \smallskip
    \ifstrempty{#4}{% no notes
    }{% notes
		{\footnotesize \textit{Notes:} {#4}\par}
    }% notes
  \end{minipage}
	\label{#2}
\end{figure}
\clearpage  % figures on separate pages
}

\newenvironment{addbigfig}[4][0.75]{%
\begin{figure}[p]
  \caption{#3}
  \centering 
	\begin{minipage}{#1\textwidth} 
	  \includegraphics[width=\linewidth]{./figures/#2}
	\end{minipage}
  \begin{minipage}{0.75\textwidth} 
  \smallskip
    \ifstrempty{#4}{% no notes
    }{% notes
		{\footnotesize \textit{Notes:} {#4}\par}
    }% notes
  \end{minipage}
	\label{#2}
\end{figure}
\clearpage  % figures on separate pages
}

\newenvironment{addtwofigvert}[7][\floatscale]{%
% 1:width 2:caption 3:fig1 4:fig2 5:fig1caption 6: fig2caption 7:commonnotes
\begin{figure}[p]
\caption{#2}
\centering
  \begin{minipage}{#1\textwidth} \centering
        \subfloat[#5]{\includegraphics[width=#1\textwidth,height=0.37\textheight,keepaspectratio]{./figures/#3}}\\
                \subfloat[#6]{\includegraphics[width=#1\textwidth,height=0.37\textheight,keepaspectratio]{./figures/#4}}
  \end{minipage}
  \medskip
  \ifstrempty{#7}{% no figure notes
    }{% figure notes
	\begin{minipage}{#1\textwidth} % choose width
	   {\footnotesize \textit{Notes:} {#7}\par}
	\end{minipage}
    }% notes
\end{figure}
\clearpage  % tables on separate pages
}


\newenvironment{addthreefigvert}[9][\floatscale]{%
% 1:width 2:caption 3:fig1 4:fig2 5: fig3 6:fig1caption 7:fig2caption 8:fig3caption 9:commonnotes
\begin{figure}[p]
\caption{#2}
\centering
  \begin{minipage}{#1\textwidth} \centering
        \subfloat[#6]{\includegraphics[width=#1\textwidth,height=0.25\textheight,keepaspectratio]{./figures/#3}}\\
                \subfloat[#7]{\includegraphics[width=#1\textwidth,height=0.25\textheight,keepaspectratio]{./figures/#4}}\\
                    \subfloat[#8]{\includegraphics[width=#1\textwidth,height=0.25\textheight,keepaspectratio]{./figures/#5}}
  \end{minipage}
  \medskip
  \ifstrempty{#9}{% no figure notes
    }{% figure notes
	\begin{minipage}{#1\textwidth} % choose width
	   {\footnotesize \textit{Notes:} {#9}\par}
	\end{minipage}
    }% notes
\end{figure}
\clearpage  % tables on separate pages
}


\newenvironment{addthreefigvertsvg}[9][\floatscale]{%
% 1:width 2:caption 3:fig1 4:fig2 5: fig3 6:fig1caption 7:fig2caption 8:fig3caption 9:commonnotes
\begin{figure}[p]
\caption{#2}
\centering
  \begin{minipage}{#1\textwidth} \centering
        \subfloat[#6]{\includesvg[inkscapelatex=false,width=#1\textwidth,height=0.25\textheight,keepaspectratio]{./figures/#3}}\\
                \subfloat[#7]{\includesvg[inkscapelatex=false,width=#1\textwidth,height=0.25\textheight,keepaspectratio]{./figures/#4}}\\
                    \subfloat[#8]{\includesvg[inkscapelatex=false,width=#1\textwidth,height=0.25\textheight,keepaspectratio]{./figures/#5}}
  \end{minipage}
  \medskip
  \ifstrempty{#9}{% no figure notes
    }{% figure notes
	\begin{minipage}{#1\textwidth} % choose width
	   {\footnotesize \textit{Notes:} {#9}\par}
	\end{minipage}
    }% notes
\end{figure}
\clearpage  % tables on separate pages
}


\newenvironment{addtwofighorz}[7][\floatscale]{%
% 1:width 2:caption 3:fig1 4:fig2 5:fig1caption 6: fig2caption 7:commonnotes
\begin{figure}[p]
\caption{#2}
\centering
  \begin{minipage}{#1\textwidth}
        \subfloat[#5]{\includegraphics[width=.48\textwidth]{./latex-figures/#3}} \hfill
        \subfloat[#6]{\includegraphics[width=.48\textwidth]{./latex-figures/#4}}
  \end{minipage}
  \medskip
  \ifstrempty{#7}{% no figure notes
    }{% figure notes
	\begin{minipage}{#1\textwidth} % choose width
	   {\footnotesize \textit{Notes:} {#7}\par}
	\end{minipage}
    }% notes
\end{figure}
\clearpage  % tables on separate pages
}

\newenvironment{addtwofigvertnocap}[7][\floatscale]{%
% 1:width 2:caption 3:fig1 4:fig2 5:fig1caption 6: fig2caption 7:commonnotes
\begin{figure}[p]
\caption{#2}
\centering
  \begin{minipage}{#1\textwidth} \centering  \captionsetup[subfloat]{labelformat=empty}
        \subfloat[]{\includegraphics[width=#1\textwidth,height=0.37\textheight,keepaspectratio]{./figures/#3}}\\
                \subfloat[]{\includegraphics[width=#1\textwidth,height=0.37\textheight,keepaspectratio]{./figures/#4}}
  \end{minipage}
  \medskip
  \ifstrempty{#7}{% no figure notes
    }{% figure notes
	\begin{minipage}{#1\textwidth} % choose width
	   {\footnotesize \textit{Notes:} {#7}\par}
	\end{minipage}
    }% notes
\end{figure}
\clearpage  % tables on separate pages
}


\newenvironment{tablenotes}[1][Note]{\begin{minipage}[t]{\linewidth}\notesize{\itshape#1: }}{\end{minipage}}
\newenvironment{figurenotes}[1][Note]{\begin{minipage}[t]{\linewidth}\notesize{\itshape#1: }}{\end{minipage}}

\newcommand{\m}[1]{\mathbf{#1}} % matrix bold
\newcommand{\1}[1]{\mathbf{1}_{\{#1\}}} % dummy


% sticky editing notes
% to put the notes back in, change "status=draft"
% to take notes out, change "status=final"
\usepackage[author=,status=draft]{fixme}
\fxsetup{theme=color,index=true,margin=false}
\newcommand{\inote}[1]{\fxnote[inline]{[#1]}}

\newcommand{\fnote}[1]{\fxnote[footnote]{#1}} 
\newcommand{\fix}[1]{\fxwarning[inline]{[#1]}}
\newcommand{\must}[1]{\fxfatal[inline]{[#1]}} 

\renewcommand{\thesection}{\arabic{section}} 
\renewcommand{\thesubsection}{\thesection.\arabic{subsection}}


% Document %%%%%%%%%%%%%%%%%%%%%%%%%%%%%%%%%%%%%%%%%%%%%%%%%%%%%%%%%%%%%%%%%%%

\begin{document}

% Title %%%%%%%%%%%%%%%%%%%%%%%%%%%%%%%%%%%%%%%%%%%%%%%%%%%%%%%%%%%%%%%%%%%%%%
%\title{The Impact of Medicare Part B Reimbursement Policy on Pharmaceutical Price Growth \\}
\title{Lagged-Price Reimbursement Contracts: The Impact of Medicare Part B on Pharmaceutical Price Growth \\}

\author{Angelique Acquatella, Keith Marzilli Ericson, and Amanda Starc\footnote{Acquatella: Toulouse School of Economics. \url{angelique.acquatella@tse-fr.eu}. Ericson:  Questrom School of Business, Boston University, and NBER. \url{kericson@bu.edu}. Starc: Kellogg School of Management, Northwestern University. \url{amanda.starc@kellogg.northwestern.edu}. The authors gratefully acknowledge research support by grants from the NIHCM and NIA grant P30AG012810. We thank Mohan Ramanujan and Elizabeth Adams for their assistance in obtaining and managing the data. We thank Taylor Watson for excellent research assistance. We thank Rena Conti, David Ridley, and seminar participants at Boston University, Indiana University, ASHEcon, and the Highland Health Economics Symposium for helpful comments.} \\}
\date{\usdate\today \\ 
%\textbf{Preliminary draft. Please do not circulate. }
}

\maketitle


 
\appendix
\renewcommand{\thesection}{\Alph{section}} 
\renewcommand{\thesubsection}{\thesection.\arabic{subsection}}

\begin{center}
    
\section*{Online Appendix For: ``Lagged-Price Reimbursement Contracts: The Impact of Medicare Part B on Pharmaceutical Price Growth''}
\subsubsection*{Angie Acquatella, Keith Marzilli Ericson, and Amanda Starc}
\end{center}

\setcounter{table}{0}
\setcounter{figure}{0}
\renewcommand{\thetable}{A\arabic{table}}
\renewcommand{\thefigure}{A\arabic{figure}}
\renewcommand{\thepage}{A.\arabic{page}}
\setcounter{lemma}{0}
\setcounter{proposition}{0}
\setcounter{corollary}{0}
\renewcommand{\theproposition}{A.\arabic{proposition}}
\renewcommand{\thelemma}{A.\arabic{lemma}}
\renewcommand{\thecorollary}{A.\arabic{corollary}}
\setcounter{equation}{0}\renewcommand\theequation{A.\arabic{equation}}
\setcounter{page}{1}

    

\section{Theoretical Appendix}\label{app:theory}

\subsubsection*{Assumptions}
Formally, the assumptions we make about the demand system are: 
\begin{enumerate}
    \item[(i)] effective margin is increasing in reimbursement ($\lambda>0$), and the patient out-of-pocket share is constant, $\frac{oop(r_t)}{r_t}=k$ $\forall r_t$ for some $k\in \mathbb{R}^+$;
    \item[(ii)]  demand is weakly concave in the effective margin $Q''(m_{t})\leq 0$;
\item[(iii)] 
 the effect of $p_2$ on continuation profits is non-convex, such that $EV_M''(p_2)\leq 0$.
\item[(iv)] cross-effect bound:  Let $F_1$ and $F_2$ be the first-order conditions with respect to $p_1$ and $p_2$, respectively. Let the Hessian be $H=\begin{bmatrix}
\frac{\partial F_1}{\partial p_1} & \frac{\partial F_1}{\partial p_2} \\[6pt]
\frac{\partial F_2}{\partial p_1} & \frac{\partial F_2}{\partial p_2}
\end{bmatrix}$. To guarantee the second order conditions hold, we require that $
\det(H) \;=\; 
\frac{\partial F_1}{\partial p_1}\cdot\frac{\partial F_2}{\partial p_2}
-\left(\frac{\partial F_1}{\partial p_2}\right)^{\!2} \;\ge 0$

This requires the cross effect on the right-hand side of the below equation not be too large:
\begin{equation}
\frac{\partial F_1}{\partial p_1}\cdot\frac{\partial F_2}{\partial p_2}
\geq \delta^2\mu^2\lambda^2(1+A)^2
\Big[\,Q_M'(M_2) - (p_2-c)\,Q_M''(M_2)\,\Big]^2.
\end{equation}


\end{enumerate}
Assumptions ii-iv guarantee that the second-order conditions hold. 
\subsection{Proofs}
\label{app:theory_pfs}


\begin{proof}[Proof of Proposition 1]
     Based on the definition of $\eta_2$, we can rewrite the FOC for period two price as $p_2 = c + \frac{1}{\eta_2} \left(1 + \frac{\delta \mu EV_M'(p_2)}{Q_2}\right)$. This  expression for $(p_2-c)$ can be substituted into the FOC for period 1 price. Then, the difference between the optimal prices in period 2 and period 1 from equations (1) and (2) can be written as: 
\begin{align}
p_1 - p_2 
&= \frac{1}{\eta_1} - \frac{1}{\eta_2}\left(1 + \frac{\delta \mu EV_M'(p_2)}{Q_2}\right)\left(1 - \frac{\delta \mu \lambda(1+A) \cdot Q'_M(m_{M2})}{-dQ_1/dp_1}\right)
\label{eqn:p_dif}
\end{align}
Given that $\eta_1>0$ and $\eta_2>0$, it follows directly from equation \ref{eqn:p_dif} that $p_1-p_2 >0$ if and only if: 
$  \frac{\eta_2}{\eta_1}  > \left(1 - \frac{\delta \lambda(1+A) \mu \cdot Q'_M(m_{M2})}{-dQ_1/dp_1}\right) \left(1 + \frac{\delta \mu EV_M'(p_2)}{Q_2}\right)$.
Notice that $ \left(1 + \delta\mu\frac{EV_M'(p_2)}{Q_2}\right)\geq 0$ because $EV'(p_2)\geq 0$ by assumption. However, the sign of $\left(1 - \frac{\delta \lambda(1+A) \mu \cdot Q'_M(m_{M2})}{-dQ_1/dp_1}\right)$ is ambiguous. 
\end{proof}
\medskip


\begin{proof}[Proof of Proposition 2]
The optimal prices ($p_1,p_2$) satisfy the first order conditions stated in Equations 1 and 2. For ease of exposition, we rearrange the first-order conditions and write them as: $F_1(p_1, p_2, r_{M1})\equiv Q_1 - (p_1 - c)\left[\mu Q'_M(m_{M1}) + (1-\mu)Q'_P(m_{P1})\right]+ \delta(p_2 - c)\mu\lambda(1+A)Q'_M(m_{M2})  = 0$ and $F_2(p_1, p_2) \equiv \delta (Q_2 - (p_2 - c)[\mu Q'_M(m_{M2}) + (1-\mu)Q'_P(m_{P2})]) + \delta^2\mu EV'_M(p_2) = 0$. Totally differentiating with respect to $r_{M1}$ yields the system:
\begin{equation}
\begin{bmatrix}
\frac{\partial F_1}{\partial p_1} & \frac{\partial F_1}{\partial p_2} \\[6pt]
\frac{\partial F_2}{\partial p_1} & \frac{\partial F_2}{\partial p_2}
\end{bmatrix}
\begin{bmatrix}
\frac{dp_1}{dr_{M1}} \\[6pt]
\frac{dp_2}{dr_{M1}}
\end{bmatrix}
=
\begin{bmatrix}
-\frac{\partial F_1}{\partial r_{M1}} \\[6pt]
0
\end{bmatrix}
\end{equation}

By Cramer's rule, the solution to this linear system is given by the ratio of determinants, where each numerator is obtained by replacing the corresponding column of the coefficient matrix with the right-hand side vector:
\begin{equation}
\frac{dp_1}{dr_{M1}} = \frac{-\frac{\partial F_1}{\partial r_{M1}} \cdot \frac{\partial F_2}{\partial p_2}}{\det(H)}, \quad
\frac{dp_2}{dr_{M1}} = \frac{\frac{\partial F_1}{\partial r_{M1}} \cdot \frac{\partial F_2}{\partial p_1}}{\det(H)}
\end{equation}
where $\det(H) = \frac{\partial F_1}{\partial p_1} \cdot \frac{\partial F_2}{\partial p_2} - \frac{\partial F_1}{\partial p_2} \cdot \frac{\partial F_2}{\partial p_1}$ is the determinant of the Hessian. Since $(p_1, p_2)$ maximize profits, the second-order conditions require $H$ to be negative definite, which implies $\det(H) > 0$. Further, $\frac{\partial F_2}{\partial p_2} < 0$ by concavity.

To establish the sign of $\frac{\partial F_1}{\partial r_{M1}}$, note that:
\begin{equation}
\frac{\partial F_1}{\partial r_{M1}} = \lambda\mu \left[Q_M'(m_{M1}) - (p_1 - c)Q_M''(m_{M1})\right]
\end{equation}
Under the assumption that demand is concave in the effective margin, we have $\frac{\partial F_1}{\partial r_{M1}} > 0$ since $\lambda, \mu > 0$ and $Q_M' \geq 0$. Similarly, $\frac{\partial F_2}{\partial p_1} = \delta(1+A)\lambda\mu[Q_M'(m_{M2}) - (p_2-c)Q_M''(m_{M2})] > 0$ by the same argument.
Therefore, both numerators are positive, establishing $\frac{dp_1}{dr_{M1}} > 0$ and $\frac{dp_2}{dr_{M1}} > 0$.

\end{proof}


\section{Extensions \label{sec:appendixSimulation}}
\subsection{Simulations with More Periods}
To illustrate how the pricing dynamics generalize beyond two periods, we conducted numerical simulations for a ten-period horizon ($T=10$). Just as in our main text's simulations, the price dynamics will depend on the parameters. 

Appendix Figure \ref{fig:tEquals10} shows the results for two different parameter sets. Each figure plots optimal prices across periods for three values of Medicare exposure: $\mu = 0$ (no Medicare market), $\mu = 0.25$, and $\mu = 0.5$. The $\mu=0$ line is flat because, in the absence of Medicare, there is no dynamic link between periods. Comparing $\mu=0.25$ and $\mu=0.5$ shows how greater Medicare exposure amplifies the dynamic pricing pattern.

In Case 1, prices decline gradually in early periods and more steeply near the end of exclusivity. This is similar to the empirical pattern of monotonic decline we see in the paper's Figure 3. 

In Case 2, the profit-maximizing firm prefers not to launch at a very high initial price relative to first-period reimbursement. Instead, as lagged reimbursement increases, the firm gradually raises prices before reducing them in later periods. 

With more periods, pricing dynamics can be more complex than in a two period model. However, these simulations show similar pricing motivations: higher average prices early in the product's life to invest in Medicare reimbursement, followed by lower prices later to harvest quantity.

\addtwofigvertnocap[0.9]{Pricing Dynamics With a Longer Time Horizon\label{fig:tEquals10}}{TheoryFigs/pricepath_Case_1.pdf}{TheoryFigs/pricepath_Case_2.pdf}{}{}{Authors' Simulations. In both cases, unit cost $c=0.5$, discount factor $\delta=0.95$, $\lambda=1.0$, private reimbursement $\rho=5.0$, and continuation value after $T=10$ is zero. Case 1: Has a large lagged price markup $A=0.12$, high initial Medicare reimbursement: $r_{M,1}=7.0$. Demand asymmetric across payers: Medicare demand has a low intercept of ($a_M=0.08$) but a steep slope of ($b_M=0.20$), while private demand has a higher intercept of ($a_P=0.40$) and less steep slope of $b_P=0.12$. Case 2: Has a lower lagged price markup $A=0.06$, and 
initial Medicare reimbursement that matches private reimbursement $r_{M,1}=5.0$. Demand is symmetric across payers, with intercept $a_M=a_P=0.40$ and  slope $b_M=b_P=0.12$. 
}

\subsection{Distinct Drug Pricing Across Medicare versus Privately Insured Patients\label{sec:appendixDistinctDrugPricing}}
Suppose instead that the provider faces different acquisition prices depending on whether they have a Medicare patient ($p_t^M$) or a privately insured patient ($p_t^P$). This case may be of interest, as evidence suggests there is substantial heterogeneity in acquisition price across providers (Medicare Payment Advisory Commission 2016b), and a monopolist seller can price-discriminate. Medicare's lagged price reimbursement is now $r_t = (1+A)(\mu p_{t-1}^M+(1-\mu) p_{t-1}^P)$. All other ingredients of the model remain the same. 

The physician's effective margin in period $t$ is now given by: $m_{it}\equiv\lambda r_{it}-p_{it},$ where $i=\{M,P\}$. 
Given $\mathbf{r}=\{{r_1^M, r^M_2(p_1^M),\rho}\}$, the pharmaceutical firm chooses a vector of Medicare prices $\mathbf{p}=\{p_1^M,p_2^M,p_1^P,p_2^P\}$ to maximize 

 {\small    \begin{align*}\Pi(\mathbf{p};\mathbf{r})&=\mu\underbrace{\left(\pi_M(p_1^M;r_1^M)
              + \delta \pi_M(p_2^M;r_2^M(p_1^M))  \right)}_{\text{Medicare market profits}}
                 +(1-\mu) \underbrace{\left(\pi_P(p_1^P;\rho)
              + \delta \pi_P(p_2^P;\rho)  \right) }_{\text{private market profits}}+ \delta^2 \underbrace{EV(p_2^M)}_{\text{cont. value}}
          \end{align*}}
where $\pi_i(p_t;r_t)\equiv Q_i(\lambda r_t-p_t)(p_t-c)$ are flow profits in period $t$, and the term $ EV(p_2^M) $ captures total discounted continuation profits across Medicare and private market; the continuation value is no longer scaled by the fraction of Medicare patients, $\mu$. To the extent that firms can affect future reimbursement via their second period Medicare price, continuation profits are a function of $p_2^M$; in theory  $p_2^P$ could matter for continuation value also, but that is not relevant for the analysis of  Medicare price setting. 
%the period two Medicare price. 


Optimal prices will depend on the elasticity of demand with respect to the effective margin under each payer, since the payment a physician receives is the difference between list price and reimbursement. Define the Medicare-specific semi-elasticity of demand with respect to the effective Medicare margin as $\eta_M(m) \equiv \frac{Q_M'(m) }{Q_M(m) }$. The first order conditions for  the optimal Medicare prices are then: 
\begin{align}
      p_1^M &= c+\frac{1}{\eta_M(m_{M1}) } + \delta (p_2^M-c) \underbrace{\frac{Q_M'(m_{M2})}{Q_M'(m_{M1})}(1+A)\lambda \mu}_{\text{\shortstack{effect of $\uparrow$ $p_1$ \\ on period 2 demand}}},
     \\   p_2^M& = 
 c+\frac{1}{\eta_M(m_{M2}) } +\underbrace{\delta \frac{\frac{1}{{\mu}}EV'(p_2^M)}{Q_M'(m_{M2})}}_{\text{\shortstack{effect of $\uparrow$ $p_2^M$\\ on continuation profits}}}.
\end{align}


As in the baseline model with a single price, the Medicare pricing decisions are not independent across time because $m_{M2}$ depends on $p_1^M$; the optimal launch price depends on the period 2  price and vice versa. 

Similar to the main text's model, we require four technical assumptions in this version of model to derive our results. First, we assume that the physician puts a positive weight on reimbursement and that the patient out-of-pocket share is constant. Second, we assume that conditions hold such that the pharmaceutical's pricing problem is globally convex. Third, we assume that the impact of period 2 Medicare price on continuation value profits is not too negative. Fourth, we assume that the firm cannot make infinite profits in the future by raising current prices (e.g. the continuation value of future profits is not convex in the period two Medicare price). 

Explicitly,  we assume:
\begin{enumerate}
    \item[(i)] effective margin is increasing in reimbursement ($\lambda>0$), and the patient out-of-pocket share is constant, $\frac{oop(r_t)}{r_t}=k$ $\forall r_t$ for some $k\in \mathbb{R}^+$;
    \item[(ii)] that demand is weakly concave in the effective margin $Q_{M}''(m_{Mt})\leq 0$;
\item[(iii)] that the effect of $p_2$ on continuation profits is non-convex, such that $EV''(p_2^M)\leq 0$; 
\item [(iv)] and that the second order conditions hold so that the first-order conditions characterize the optimal prices.
\end{enumerate}

Proposition \ref{PropMMSOnLaunchP1_two_prices} now provides the necessary and sufficient condition for when lagged-price reimbursement will lead to a declining \textit{Medicare} price path. Echoing the intuition from the baseline model, as long as the semi-elasticity of demand in period 2 is not too much more inelastic, price will decline over time. The larger the  ASP add-on $(1+A)$, the discount rate, and the share of Medicare patients, the more semi-elasticity of demand can differ.


\begin{proposition}
\label{PropMMSOnLaunchP1_two_prices}
    The equilibrium Medicare price will decrease over time ($p_1^M>p_2^M$) if and only if:
$ \frac{\eta_M(m_{M1})}{\eta_M(m_{M2})}  <
%\frac{ 1+\delta(1+A)\lambda\mu\frac{Q(m_2)}{Q(m_1)}\left(1+\delta\frac{EV'(p_2^M)}{Q(m_2)}\right)}{ 1 + \delta\frac{EV'(p_2^M)}{Q(m_2)}}=
\frac{1}{ 1 + \delta\frac{\frac{1}{{\mu}}EV'(p_2^M)}{Q_M(m_{M2})}}+\delta(1+A)\lambda\mu\frac{Q_M(m_{M2})}{Q_M(m_{M1})}
$.
\end{proposition}

\begin{proof}
   The difference between the optimal Medicare prices in period 2 and period 1 from equations (1) and (2) can be written as: 
     \begin{align*}
       p_2^M - p_1^M & =\frac{1}{\eta_M(m_{M2})}\left[1-\delta\frac{Q_M'(m_{M2})}{Q_M'(m_{M1})}(1+A)\lambda\mu\right]-
       \frac{1}{\eta_M(m_{M1})}   \\ & \quad   + \delta\frac{\frac{1}{\mu}EV'(p_2^M)}{Q_M'(m_{M2})}\left[1-\delta\frac{Q_M'(m_{M2})}{Q_M'(m_{M1})}(1+A)\lambda\mu\right]
     \end{align*}
This is negative if and only if $\frac{1}{\eta_M(m_{M2})}\left(1-\delta\frac{Q_M'(m_{M2})}{Q_M'(m_{M1})}(1+A)\lambda\mu \right) \left(1+\delta\frac{\frac{1}{\mu}EV'(p_2^M)}{Q_M(m_{M2})}\right)<\frac{1}{\eta_M(m_{M1})}$, where we factored out $\frac{1}{\eta_M(m_{M2})}$. Given that $\eta_M>0$, and that $ \frac{Q_M'(m_{M2}) }{Q_M'(m_{M1})}=\frac{\eta_M(m_{M2})Q_M(m_{M2})}{\eta_M(m_{M1})Q_M(m_{M1})} $, we can rearrange to yield the condition $  \left(1 + \delta\frac{\frac{1}{\mu}EV'(p_2^M)}{Q_M(m_{M2})}\right)<\frac{\eta_M(m_{M2})}{\eta_M(m_{M1})} \left( 1+\delta(1+A)\lambda\mu\frac{Q_M(m_{M2})}{Q_M(m_{M1})} \left(1+\delta\frac{\frac{1}{\mu}EV'(p_2^M)}{Q_M(m_{M2})}\right)\right)$.   

We can see that  $ \left(1 + \delta\frac{\frac{1}{\mu}EV'(p_2^M)}{Q_M(m_{M2})}\right)\geq 0$ by construction. As a result,  we can further rearrange to yield the condition \\
$ \frac{\eta_M(m_{M1})}{\eta_M(m_{M2})}  <\left( 1+\delta(1+A)\lambda\mu\frac{Q_M(m_{M2})}{Q_M(m_{M1})}\left(1+\delta\frac{\frac{1}{\mu}EV'(p_2^M)}{Q_M(m_{M2})}\right)\right)/ \left(1 + \delta\frac{\frac{1}{\mu}EV'(p_2^M)}{Q_M(m_{M2})}\right)$. 
\end{proof}


\subsubsection{Quantity Weighted Price}

When the Medicare price is declining, it is clear that the average price (weighted by the share of the population on Medicare) will decline when the private price is constant.  However, the quantity weighted price is more complicated: it is also the case that the Medicare market share is changing  over time. Moreover, even though the Medicare price is falling, because quantity depends on price relative to reimbursement, it may not be the case that Medicare market share rises over time.

Here, we examine the quantity weighted price. Let the equilibrium Medicare market share in period $t$ be $s_{t}=\frac{\mu Q_{Mt}}{\mu Q_{Mt}+(1-\mu)Q_{Pt}}$, and then let the quantity weighted average sales price be $\tilde{p_{t}}\equiv s_{t}p_{t}^{M}+(1-s_{t})p_{t}^{P}$, where $p_t^P$ denotes the private market price.  
When both the private reimbursement is constant over time ($p_t^P=p^P$ ) and the Medicare market share is constant over time ($s_t=s$), then quantity weighted price clearly declines over time ($\tilde{p_{2}}-\tilde{p_{1}}<0$) when the Medicare price declines. Proposition \ref{PropASP} shows how much $s_t$ can vary over time and still have quantity weighted price decline. We think the most empirically relevant case is case (a), which assumes that the private price is higher than the Medicare price, since private insurance tends to set higher reimbursement rates than Medicare  (Government Accountability Office 2016), thus allowing pharmaceutical firms to charge higher prices to physicians who treat privately insured patients.

\begin{proposition}\label{PropASP}
Assume the private price is constant over time: $p_t^P=p^P$. The quantity weighted average sales price declines over time ($\tilde{p_{2}}-\tilde{p_{1}}<0$) if: 
\begin{enumerate}
    \item[(a)] the private price exceeds the Medicare price in the first period ($p^{P}>p_{1}^{M}$) and Medicare market share is weakly increasing such that shares satisfy $\frac{s_{1}}{s_{2}}\leq{\left(1-\frac{p_{2}^{M}}{p^{P}}\right)}/{\left(1-\frac{p_{1}^{M}}{p^{P}}\right)}$;
    \item[(b)] the Medicare price exceeds the private price in the first period ($p_{1}^{M}>p^{P}$) and Medicare market share is weakly decreasing such that shares satisfy $\frac{s_{1}}{s_{2}}\geq{\left(1-\frac{p_{2}^{M}}{p^{P}}\right)}/{\left(1-\frac{p_{1}^{M}}{p^{P}}\right)}$;
    \item[(c)] the Medicare price in the first period exceeds the private price, and both exceed the Medicare price in the second period ($p_{1}^{M}>p^{P}>p_{2}^{M}$).
\end{enumerate}

\end{proposition}
\begin{proof}
 To begin, first note that the difference in the quantity weighted average sales price can be written as: $\tilde{p_{2}}-\tilde{p_{1}} = s_{2}p_{2}^{M}-s_{1}p_{1}^{M}+(s_{1}-s_{2})p^{P}$. Divide by $p^P$ and rearrange. Then, the quantity weighted average sales price is declining iff:
 \begin{align}
   \tilde{p_{2}}-\tilde{p_{1}}\propto  s_{1}\left(1-\frac{p_{1}^{M}}{p^{P}}\right) - s_{2}\left(1-\frac{p_{2}^{M}}{p^{P}}\right)<0
 \end{align}
 In case (a), $p^{P}>p_{1}^{M}$ implies that $\left(1-\frac{p_{1}^{M}}{p^{P}}\right)>0$. It then follows that $p^{P}>p_{1}^{M}$ and condition $\frac{s_{1}}{s_{2}} < {\left(1-\frac{p_{2}^{M}}{p^{P}}\right)}/{\left(1-\frac{p_{1}^{M}}{p^{P}}\right)}$ jointly imply that the key equation above holds. 
 
In case (b), $p_{1}^{M}>p^{P}$ implies that $\left(1-\frac{p_{1}^{M}}{p^{P}}\right)<0$. It follows that $p_{1}^{M}>p^{P}$ and condition $\frac{s_{1}}{s_{2}} > {\left(1-\frac{p_{2}^{M}}{p^{P}}\right)}/{\left(1-\frac{p_{1}^{M}}{p^{P}}\right)}$ jointly imply that the key equation above holds 
 
    Finally, in case (c), $p_{1}^{M}>p^{P}$ implies that $\left(1-\frac{p_{1}^{M}}{p^{P}}\right)<0$. Since $p^{P}>p_{2}^{M}$ implies $\left(1-\frac{p_{2}^{M}}{p^{P}}\right)>0$, the key equation above holds. 
\end{proof}


\newpage

\section{Empirical Appendix}

% -----------------------------
% Tables
% -----------------------------
\addtab[1]{ApdxEarlyLateSummary}{Effect of MMS on Price Growth: Early Versus Late Cohorts
\label{tab_ApdxEarlyLateSummary}}{*** $p<0.01$, ** $p<0.05$, * $p<0.1$.  Dependent variable: $\ln p_{jt}$. Data: Analysis Sample, split by cohort of introduction, as indicated. Robust standard errors clustered at the HCPCS level.}


\addtab[1]{ApdxTableRobustness-Drug-Cat}{Effect of MMS on Price Growth: Drug Categories  \label{tab_ApdxTableDrugCat}}{*** $p<0.01$, ** $p<0.05$, * $p<0.1$.  Dependent variable: $\ln p_{jt}$. Data: Analysis Sample. Robust standard errors clustered at the HCPCS level.}


\addtab[1]{ApdxAgeCatDescrStat}{Descriptive Statistics, Split By Private Market Share of Older Individuals   \label{tab_ApdxAgeCatDescrStat}}{Source: Authors' calculations from CMS Data 2006-2019 and aggregate Truven Marketscan spending by age. 
``Private Market Share of Older Individuals'' (PMSOI) is created for each HCPCS-year as the total revenue for the older age category (age 56 to 64) over the total revenue for the older and younger (26 to 44 years old)  age categories summed. Number of observations is lower than in the Analysis Sample due to missing data (HCPCS with no private spending).  Median Private Market Share of Older Individuals at Launch = .69 }

\addtab[1]{ApdxAgeCatSummary}{ Private Market Share of Older Individuals (PMSOI) and  Price Growth
\label{tab_ApdxAgeCatSummary}}{*** $p<0.01$, ** $p<0.05$, * $p<0.1$.  Dependent variable: $\ln p_{jt}$. Data: Analysis Sample. Robust standard errors clustered at the HCPCS level.}


% -----------------------------
% Figures
% -----------------------------


\addbigfig[0.9]{RQSMeanWinsorTimeFE}{Medicare Quantity Sold, Relative to Launch Period \label{FigQuantityOverTime}}{Data: Analysis Sample. Quantity in each quarter is calculated as total Medicare revenue divided by ASP. Relative quantity is quantity in quarter $\tau$ divided by quantity in quarter $\tau=1$. Relative quantity is winsorized at the 1st and 99th percentiles due to outliers. Plots the results of a regression of relative quantity against quarter $\tau$ fixed effects and year-quarter fixed effects weighted by total drug market size. Point estimates and 95\% confidence intervals of the quarter $\tau$ fixed effects are present. Standard errors clustered at the HCPCS level. Note that  2 years after launch, median quantity sold is very similar to quantity at launch (relative quantity=0.99), while the 99th percentile of relative quantity is over 20. This accounts for the jump in standard errors in the figure beginning 2 years after launch.}

\addbigfig[0.9]{MMS_Histogram}{Distribution of MMS at Launch \label{MMS_Histogram}}{Data: Analysis Sample}


\addbigfig[1.0]{EntryComparison}{Time Until Competitor Entry in Billing Code\label{FigGenericEntry}}{
Plots Kaplan-Meier survivor function for being billing code monopolist split by above versus below median Medicare market share. Early entry due in part to new J-Codes that have old products. In Cox proportional hazard model, above median MMS products are more likely to have entry, but this difference is not statistically significant (Hazard ratio 0.975, 95\% CI 0.54 to 1.75). Data: Analysis Sample.}

\addbigfig[1.0]{RefinedSample/EntryComparison}
{Time Until Competitor Entry in Billing Code: Sample of Newly Approved Molecules\label{figNarrow} }{Plots Kaplan-Meier survivor function for being billing code monopolist. }

\addbigfig[0.9]{TWFERobustness}{Robustness Checks\label{FigTWFERobustness}} {
Plots point estimates and 95\% confidence intervals for coefficients from four different estimators. OLS is estimated by regression Equation 3 in which treatment is discretized into above versus below median MMS. Then, results from three additional two-way fixed effects estimators are presented: Callaway and Sant’Anna (2021), Chaisemartin and d’Haultfoeuille (2020), and Sun and Abraham (2021). Data: Analysis Sample. Robust standard errors clustered at the HCPCS level.}

\addbigfig[1.1]{FigApdxRobustness}{Robustness Checks\label{FigApdxRobustness}}{Plots point estimates and 95\% confidence intervals for coefficients estimated by regression Equation 3. Data: Analysis Sample with modifications as shown in each subfigure's title. Robust standard errors clustered at the HCPCS level.}

\addbigfig[1.1]{FigApdxCohortRobustness}{Additional Robustness Checks\label{FigApdxRobustness2}}{
Plots point estimates and 95\% confidence intervals for coefficients estimated by regression Equation 3. Data: Analysis Sample, with modifications as follows. Main Figure recreates the estimates of Figure 3 on a common axis for reference. Results ``Without Initial Cohort'' estimates the effects without the earliest (and largest) treatment cohort (7.9\% of observations). Results ``Without Small Cohorts'' estimates the effects without cohorts of two or fewer products (3.8\% of observations). Results ``Without Products Missing Data'' estimates the effects without products which are missing any quarter of data (6.8\% of observations). Robust standard errors clustered at the HCPCS level.}


\end{document}
